# Supplementary material for: ﻿A new species of Andricus Hartig, 1840 (Hymenoptera, Cynipidae) from China, with references to DNA taxonomy and Wolbachia infection
Source: Zookeys. 2022 Dec 7;1134:52–73. doi: 10.3897/zookeys.1134.89267 (PMC9836531; doi:10.3897/zookeys.1134.89267)
Supplement: XML Treatment for Andricus elodeoides [file zookeys.1134.89267-treatment1.xml]

<!DOCTYPE tp:taxon-treatment
  PUBLIC "-//TaxonX//DTD Taxonomic Treatment Publishing DTD v0 20100105//EN" "tax-treatment-NSO.dtd">
<tp:taxon-treatment xmlns:tp="http://www.plazi.org/taxpub"><tp:treatment-meta><kwd-group><label>Taxon classification</label><kwd>
                <named-content content-type="kingdom">Animalia</named-content>
              </kwd><kwd>
                <named-content content-type="order">Hymenoptera</named-content>
              </kwd><kwd>
                <named-content content-type="family">Cynipidae</named-content>
              </kwd></kwd-group><mixed-citation publication-type="journal"><person-group><name><surname>Pang</surname><given-names>Yin</given-names></name><name><surname>Su</surname><given-names>Cheng-Yuan</given-names></name><name><surname>Zhu</surname><given-names>Jun-Qiao</given-names></name><name><surname>Yang</surname><given-names>Xiao-Hui</given-names></name><name><surname>Zhong</surname><given-names>Jia-Lian</given-names></name><name><surname>Zhu</surname><given-names>Dao-Hong</given-names></name><name><surname>Liu</surname><given-names>Zhiwei</given-names></name></person-group><article-title>﻿A new species of <italic><tp:taxon-name><tp:taxon-name-part taxon-name-part-type="genus" reg="Andricus">Andricus</tp:taxon-name-part></tp:taxon-name></italic> Hartig, 1840 (<tp:taxon-name><tp:taxon-name-part taxon-name-part-type="order">Hymenoptera</tp:taxon-name-part></tp:taxon-name>, <tp:taxon-name><tp:taxon-name-part taxon-name-part-type="family">Cynipidae</tp:taxon-name-part></tp:taxon-name>) from China, with references to DNA taxonomy and <italic><tp:taxon-name><tp:taxon-name-part taxon-name-part-type="genus" reg="Wolbachia">Wolbachia</tp:taxon-name-part></tp:taxon-name></italic> infection</article-title><source>Zookeys</source><day>07</day><month>12</month><year>2022</year><volume>1134</volume><fpage>52</fpage><lpage>73</lpage><pub-id pub-id-type="doi">10.3897/zookeys.1134.89267</pub-id></mixed-citation></tp:treatment-meta><tp:nomenclature><label>﻿</label><tp:taxon-name>
              <object-id xmlns:xlink="http://www.w3.org/1999/xlink" content-type="arpha" xlink:type="simple">208DF5CE-4BF7-5411-ADFA-A3D37BC736CE</object-id>
              <tp:taxon-name-part taxon-name-part-type="genus" reg="Andricus">Andricus</tp:taxon-name-part>
              <tp:taxon-name-part taxon-name-part-type="species" reg="elodeoides">elodeoides</tp:taxon-name-part>
              <object-id xmlns:xlink="http://www.w3.org/1999/xlink" content-type="zoobank" xlink:type="simple">https://zoobank.org/8FD547C-C534-4F23-8FE8-1E60987D8959</object-id>
            </tp:taxon-name><tp:taxon-authority>Liu &amp; Pang</tp:taxon-authority><tp:taxon-status xmlns:xlink="http://www.w3.org/1999/xlink" xlink:type="simple">sp. nov.</tp:taxon-status><xref ref-type="fig" rid="F1">Figs 1–6</xref><xref ref-type="fig" rid="F2">, 7–13</xref></tp:nomenclature><tp:treatment-sec sec-type="type material" id="SECID0ENDBG"><title>Type materials.</title><p><bold><italic>Holotype</italic></bold> ♀; <bold><italic>Paratypes</italic></bold>: 10♀, 8♂♂. China, Hunan Province, Changsha City (<named-content xmlns:xlink="http://www.w3.org/1999/xlink" content-type="dwc:verbatimCoordinates" xlink:type="simple"><named-content content-type="geo-json" specific-use="{&#34;type&#34;:&#34;Point&#34;,&#34;coordinates&#34;:[28.416667,113.116667]}" id="NCID0E5DBG" xlink:type="simple">113°07'N, 28°25'E</named-content></named-content>), 2011-V-11–20, leg. Xiao-Hui Yang, deposited in Insect Collection, Central South University of Forestry and Technology (<abbrev xmlns:xlink="http://www.w3.org/1999/xlink" xlink:title="College of Life Science and Technology, Central South University of Forestry and Technology" id="ABBRID0EDEBG" xlink:type="simple">CSUFT</abbrev>), Changsha, Hunan.</p></tp:treatment-sec><tp:treatment-sec sec-type="etymology" id="SECID0EHEBG"><title>Etymology.</title><p>The species epithet derived from <italic><tp:taxon-name><tp:taxon-name-part taxon-name-part-type="genus" reg="Elodea">Elodea</tp:taxon-name-part></tp:taxon-name></italic>, the genus name of the aquatic plants well known as waterweeds, referring to the superficial resemblance of the cluster of galls of the species to these plants.</p></tp:treatment-sec><tp:treatment-sec sec-type="material" id="SECID0EUEBG"><title>Additional materials examined.</title><p>Same data as holotype, 3♂, 3♀ (Cheng-Yuan Su leg.). Jinzhai (<named-content xmlns:xlink="http://www.w3.org/1999/xlink" content-type="dwc:verbatimCoordinates" xlink:type="simple"><named-content content-type="geo-json" specific-use="{&#34;type&#34;:&#34;Point&#34;,&#34;coordinates&#34;:[115.966667,31.633333]}" id="NCID0E4EBG" xlink:type="simple">31°38'N, 115°58'E</named-content></named-content>), Anhui province. 3♂, 3♀ (Cheng-Yuan Su leg.). Wuhan (<named-content xmlns:xlink="http://www.w3.org/1999/xlink" content-type="dwc:verbatimCoordinates" xlink:type="simple"><named-content content-type="geo-json" specific-use="{&#34;type&#34;:&#34;Point&#34;,&#34;coordinates&#34;:[114.516667,30.516667]}" id="NCID0EFFBG" xlink:type="simple">30°31'N, 114°31'E</named-content></named-content>), Hubei province. 3♂, 3♀ (Cheng-Yuan Su leg.). Suichang (<named-content xmlns:xlink="http://www.w3.org/1999/xlink" content-type="dwc:verbatimCoordinates" xlink:type="simple"><named-content content-type="geo-json" specific-use="{&#34;type&#34;:&#34;Point&#34;,&#34;coordinates&#34;:[119.316667,28.616667]}" id="NCID0ENFBG" xlink:type="simple">28°37'N, 119°19'E</named-content></named-content>), Zhejiang province. 1♂, 1♀ (Cheng-Yuan Su leg.). Xinyang (<named-content xmlns:xlink="http://www.w3.org/1999/xlink" content-type="dwc:verbatimCoordinates" xlink:type="simple"><named-content content-type="geo-json" specific-use="{&#34;type&#34;:&#34;Point&#34;,&#34;coordinates&#34;:[113.883333,32.033333]}" id="NCID0EVFBG" xlink:type="simple">32°02'N, 113°53'E</named-content></named-content>), Henan province,. 3♂, 3♀ (Cheng-Yuan Su leg.). Taihu (<named-content xmlns:xlink="http://www.w3.org/1999/xlink" content-type="dwc:verbatimCoordinates" xlink:type="simple"><named-content content-type="geo-json" specific-use="{&#34;type&#34;:&#34;Point&#34;,&#34;coordinates&#34;:[116.066667,30.566667]}" id="NCID0E4FBG" xlink:type="simple">30°34'N, 116°04'E</named-content></named-content>), Anhui province. 3♂, 3♀ (Cheng-Yuan Su leg.), Qingyuan (<named-content xmlns:xlink="http://www.w3.org/1999/xlink" content-type="dwc:verbatimCoordinates" xlink:type="simple"><named-content content-type="geo-json" specific-use="{&#34;type&#34;:&#34;Point&#34;,&#34;coordinates&#34;:[119.250000,27.733333]}" id="NCID0EFGBG" xlink:type="simple">27°44'N, 119°15'E</named-content></named-content>), Zhejiang province. 3♂, 3♀ (Cheng-Yuan Su leg.), Zhenghe (<named-content xmlns:xlink="http://www.w3.org/1999/xlink" content-type="dwc:verbatimCoordinates" xlink:type="simple"><named-content content-type="geo-json" specific-use="{&#34;type&#34;:&#34;Point&#34;,&#34;coordinates&#34;:[118.866667,27.383333]}" id="NCID0ENGBG" xlink:type="simple">27°23'N, 118°52'E</named-content></named-content>), Fujian province. 3♂, 3♀ (Cheng-Yuan Su leg.), Zhouning (<named-content xmlns:xlink="http://www.w3.org/1999/xlink" content-type="dwc:verbatimCoordinates" xlink:type="simple"><named-content content-type="geo-json" specific-use="{&#34;type&#34;:&#34;Point&#34;,&#34;coordinates&#34;:[119.333333,27.216667]}" id="NCID0EVGBG" xlink:type="simple">27°13'N, 119°20'E</named-content></named-content>), Fujian province. 3♂, 3♀ (Cheng-Yuan Su leg.), Guiding (<named-content xmlns:xlink="http://www.w3.org/1999/xlink" content-type="dwc:verbatimCoordinates" xlink:type="simple"><named-content content-type="geo-json" specific-use="{&#34;type&#34;:&#34;Point&#34;,&#34;coordinates&#34;:[107.233333,26.616667]}" id="NCID0E4GBG" xlink:type="simple">26°37'N, 107°14'E</named-content></named-content>), Guizhou province. 3♂, 3♀ (Cheng-Yuan Su leg.), Shaoguan (<named-content xmlns:xlink="http://www.w3.org/1999/xlink" content-type="dwc:verbatimCoordinates" xlink:type="simple"><named-content content-type="geo-json" specific-use="{&#34;type&#34;:&#34;Point&#34;,&#34;coordinates&#34;:[113.016667,24.983333]}" id="NCID0EFHBG" xlink:type="simple">24°59'N, 113°01'E</named-content></named-content>), Guangdong province.</p></tp:treatment-sec><tp:treatment-sec sec-type="diagnosis" id="SECID0EKHBG"><title>Diagnosis.</title><p>The new species is similar to <italic><tp:taxon-name><tp:taxon-name-part taxon-name-part-type="genus" reg="Andricus">A.</tp:taxon-name-part><tp:taxon-name-part taxon-name-part-type="species" reg="mairei">mairei</tp:taxon-name-part></tp:taxon-name></italic> (<xref ref-type="bibr" rid="B13">Kieffer 1906</xref>), but differs from the latter in having: 1) vertex and frons glabrate with long setae evenly-spaced on vertex and scatted on frons in the new species (Fig. <xref ref-type="fig" rid="F1">3</xref>), whereas vertex coriaceous and vertex and frons with sparse short setae in <italic><tp:taxon-name><tp:taxon-name-part taxon-name-part-type="genus" reg="Andricus">A.</tp:taxon-name-part><tp:taxon-name-part taxon-name-part-type="species" reg="mairei">mairei</tp:taxon-name-part></tp:taxon-name></italic> (<xref ref-type="bibr" rid="B28">Pujade-Villar et al. 2020</xref>: fig. 1b, d); 2) male antenna <abbrev xmlns:xlink="http://www.w3.org/1999/xlink" xlink:title="first flagellomeres" id="ABBRID0ESIBG" xlink:type="simple">F1</abbrev> strongly curved medially in the new species (Fig. <xref ref-type="fig" rid="F2">10</xref>), but straight in <italic><tp:taxon-name><tp:taxon-name-part taxon-name-part-type="genus" reg="Andricus">A.</tp:taxon-name-part><tp:taxon-name-part taxon-name-part-type="species" reg="mairei">mairei</tp:taxon-name-part></tp:taxon-name></italic> (<xref ref-type="bibr" rid="B28">Pujade-Villar et al. 2020</xref>: fig. 2b); 3) mesopleuron glabrous in the new species (Fig. <xref ref-type="fig" rid="F1">6</xref>), whereas with weak longitudinal striation medially in <italic><tp:taxon-name><tp:taxon-name-part taxon-name-part-type="genus" reg="Andricus">A.</tp:taxon-name-part><tp:taxon-name-part taxon-name-part-type="species" reg="mairei">mairei</tp:taxon-name-part></tp:taxon-name></italic> (<xref ref-type="bibr" rid="B28">Pujade-Villar et al. 2020</xref>: fig. 3c, d, but compare with fig. 3e); 4) mature galls of <italic><tp:taxon-name><tp:taxon-name-part taxon-name-part-type="genus" reg="Andricus">A.</tp:taxon-name-part><tp:taxon-name-part taxon-name-part-type="species" reg="elodeoides">elodeoides</tp:taxon-name-part></tp:taxon-name></italic> are straight and cylindrical, fully covered with dense resinous white hairs (Fig. <xref ref-type="fig" rid="F3">14</xref>), whereas the galls of <italic><tp:taxon-name><tp:taxon-name-part taxon-name-part-type="genus" reg="Andricus">A.</tp:taxon-name-part><tp:taxon-name-part taxon-name-part-type="species" reg="mairei">mairei</tp:taxon-name-part></tp:taxon-name></italic> are curved or strongly tapering in distal half, mostly shining smooth with an apical cluster of white hairs (Fig. <xref ref-type="fig" rid="F3">15</xref>).</p><fig id="F1" position="float" orientation="portrait"><object-id xmlns:xlink="http://www.w3.org/1999/xlink" content-type="doi" xlink:type="simple">10.3897/zookeys.1134.89267.figures1-6</object-id><object-id xmlns:xlink="http://www.w3.org/1999/xlink" content-type="arpha" xlink:type="simple">FFC17DC2-3405-5231-8F25-468A9DCDAF30</object-id><label>Figures 1–6.</label><caption><p><italic><tp:taxon-name><tp:taxon-name-part taxon-name-part-type="genus" reg="Andricus">Andricus</tp:taxon-name-part><tp:taxon-name-part taxon-name-part-type="species" reg="elodeoides">elodeoides</tp:taxon-name-part></tp:taxon-name></italic> sp. nov., female <bold>1</bold> head in anterior view <bold>2</bold> head in posterior view <bold>3</bold> head in dorsal view <bold>4</bold> metasoma in lateral view <bold>5</bold> mesosoma in dorsal view <bold>6</bold> mesosoma in lateral view.</p></caption><graphic xmlns:xlink="http://www.w3.org/1999/xlink" xlink:href="zookeys-1134-052_article-89267__-g001.jpg" position="float" orientation="portrait" xlink:type="simple" id="oo_778999.jpg"><uri content-type="original_file" xlink:type="simple">https://binary.pensoft.net/fig/778999</uri></graphic></fig></tp:treatment-sec><tp:treatment-sec sec-type="description" id="SECID0E5LBG"><title>Description.</title><p><bold>Female</bold>: body length 2.6–2.8 mm (<italic>N</italic> = 5).</p><p><bold><italic>Coloration</italic>.</bold> Head area of compound eyes and frons black and gena yellow. Antenna uniformly dark brown to black, except for scape, pedicel and <abbrev xmlns:xlink="http://www.w3.org/1999/xlink" xlink:title="first flagellomeres" id="ABBRID0EPMBG" xlink:type="simple">F1</abbrev> brownish yellow. Mandible, maxillar and labial palpi dark brown. Legs uniformly brownish yellow. Mesosoma black; metasoma mostly reddish brown and posteriorly black. Hypopygial spine reddish brown.</p><p><bold><italic>Forewing</italic></bold> with distinct veins R+Sc, R1+Sc, R1, Rs, Rs+M (somewhat faint basally), M, 2r, M+Cu1, Cu1, Cu1b and Cu1a; areolet distinct and small; marginal cell about 2.6–3.0 times as long as wide; all visible veins yellow except for the distal half of R+Sc, R1+Sc, 2r, and M. The distal half of M+Cu1 black (Fig. <xref ref-type="fig" rid="F2">12</xref>).</p><p><bold><italic>Head</italic></bold> coriaceous, 1.2 times as wide as high in anterior view, nearly oval, broader than mesosoma in front view and 2.2 times as broad as long in dorsal view. Gena not broadened behind eyes in dorsal view. Height of eye about 3.4 times the length of malar space. Frons glabrate with evenly spaced long setae, with ocellar triangle indistinctly rugose; lower face and malar space glabrate and distinctly setose. Clypeus distinct and impressed; epistomal sulcus distinct; anterior tentorial pits small, but distinct; clypeo-pleurostomal line distinct. Transfacial distance slightly bigger than height of eye; distance between inner margin of eye and outer rim of antennal torulus slightly wider than distance between antennal toruli, but as wide as diameter of torulus (Fig. <xref ref-type="fig" rid="F1">1</xref>). Posterior ocelli widely separated from each other, ratios of <abbrev xmlns:xlink="http://www.w3.org/1999/xlink" xlink:title="v" id="ABBRID0EJNBG" xlink:type="simple">POL</abbrev>/<abbrev xmlns:xlink="http://www.w3.org/1999/xlink" xlink:title="ocellar-ocular distance" id="ABBRID0ENNBG" xlink:type="simple">OOL</abbrev>, <abbrev xmlns:xlink="http://www.w3.org/1999/xlink" xlink:title="v" id="ABBRID0ERNBG" xlink:type="simple">POL</abbrev>/<abbrev xmlns:xlink="http://www.w3.org/1999/xlink" xlink:title="lateral-frontal ocelli distance" id="ABBRID0EVNBG" xlink:type="simple">LOL</abbrev>, and <abbrev xmlns:xlink="http://www.w3.org/1999/xlink" xlink:title="lateral-frontal ocelli distance" id="ABBRID0EZNBG" xlink:type="simple">LOL</abbrev>/<abbrev xmlns:xlink="http://www.w3.org/1999/xlink" xlink:title="ocellar-ocular distance" id="ABBRID0E4NBG" xlink:type="simple">OOL</abbrev> 2.1, 2.7 and 0.9, respectively. In dorsal view, posterior margin of anterior ocellus nearly aligned with anterior margin of posterior ocelli (Fig. <xref ref-type="fig" rid="F1">3</xref>). Vertex glabrate, covered with scattered long setae. Gena coriarious, posteriorly with sparce long setae; postgena mostly glabrate with dense setae in outer edge. Occiput very finely imbricate and setose except medially; posterior tentorial pits distinct. Gular sulci absent; area around occipital foramen glabrous (Fig. <xref ref-type="fig" rid="F1">2</xref>).</p><p><bold><italic>Antenna</italic></bold> filiform with 11 flagellomeres, slightly tapering toward apex; pedicel sub-spherical; relative lengths of scape, pedicel and <abbrev xmlns:xlink="http://www.w3.org/1999/xlink" xlink:title="first flagellomeres" id="ABBRID0EQOBG" xlink:type="simple">F1</abbrev>-F11: 10:6:11:9:9:8:8:8:7:7:6:6:13; placoid sensillae distinctly visible on <abbrev xmlns:xlink="http://www.w3.org/1999/xlink" xlink:title="second flagellomeres" id="ABBRID0EUOBG" xlink:type="simple">F2</abbrev>–F11 (Fig. <xref ref-type="fig" rid="F2">9</xref>).</p><p><bold><italic>Mesosoma</italic></bold> longer than high in lateral view. Pronotum median length two ninth of length of outer lateral margin. Anterior plate of pronotum areolate to rugose and densely setose laterally (Fig. <xref ref-type="fig" rid="F1">6</xref>); Mesoscutum nearly as long as width measured at anterior tip of tegulae, with some small foveae and setae along outer edge. Notauli distinct and glabrous, lined with setae along sides, and slightly broadened posteriorly. Mesoscutellum broader than long, areolate-rugose and sparsely setose. Scutellar foveae deeply impressed and glabrous, separated by a median carina. Mesopleural triangle glabrate and densely setose. Metapleural sulcus reaching mesopleuron in upper 2/3 of its height; metapleuron glabrate with sparse setae (Fig. <xref ref-type="fig" rid="F1">6</xref>). Median dorsellum area rugose with dense setae. Propodeum with long and dense setae; lateral propodeal carinae distinct and parallel; median propodeal area confused-rugulose, lateral propodeal area with dense long and appressed setae (Fig. <xref ref-type="fig" rid="F2">7</xref>). Nucha short, width as long in height and lateral view, and longitudinally costate with posterior punctate-areolate ring (Fig. <xref ref-type="fig" rid="F1">6</xref>).</p><fig id="F2" position="float" orientation="portrait"><object-id xmlns:xlink="http://www.w3.org/1999/xlink" content-type="doi" xlink:type="simple">10.3897/zookeys.1134.89267.figures7-13</object-id><object-id xmlns:xlink="http://www.w3.org/1999/xlink" content-type="arpha" xlink:type="simple">FFE4FC89-E504-593E-A6F4-F06392660F2A</object-id><label>Figures 7–13.</label><caption><p><italic><tp:taxon-name><tp:taxon-name-part taxon-name-part-type="genus" reg="Andricus">Andricus</tp:taxon-name-part><tp:taxon-name-part taxon-name-part-type="species" reg="elodeoides">elodeoides</tp:taxon-name-part></tp:taxon-name></italic> sp. nov. <bold>7</bold> propodeum of female in dorsal view <bold>8</bold> general habitus of male <bold>9</bold> female antenna <bold>10</bold> male antenna <bold>11</bold> general habitus of female <bold>12</bold> female forewing <bold>13</bold> the claw of hind leg of female.</p></caption><graphic xmlns:xlink="http://www.w3.org/1999/xlink" xlink:href="zookeys-1134-052_article-89267__-g002.jpg" position="float" orientation="portrait" xlink:type="simple" id="oo_779000.jpg"><uri content-type="original_file" xlink:type="simple">https://binary.pensoft.net/fig/779000</uri></graphic></fig><p><bold><italic>Metasoma</italic></bold> 1.2 times as long as high in lateral view; abdominal tergite II 1.5 times as high as long in lateral view, laterally with anterior patch of short setae; tergite VII dorsally and VIII with long setae. Prominent part of hypopygium slender, distally not pointed; and ventrally with a row of short setae (Fig. <xref ref-type="fig" rid="F1">4</xref>).</p><p><bold>Male</bold>: Similar to female, but different as below. Antenna with 12 flagellomeres, length of scape 1.25 times as long as wide; pedicel almost same as long as broad. <abbrev xmlns:xlink="http://www.w3.org/1999/xlink" xlink:title="first flagellomeres" id="ABBRID0EIRBG" xlink:type="simple">F1</abbrev> strongly curved medially. Lengths of scape, pedicel and <abbrev xmlns:xlink="http://www.w3.org/1999/xlink" xlink:title="first flagellomeres" id="ABBRID0EMRBG" xlink:type="simple">F1</abbrev>–F12: 10:10:7:8:8:7:7:7:7:7:7:14. Upper face black, lower face yellow (Figs <xref ref-type="fig" rid="F2">8</xref>, <xref ref-type="fig" rid="F2">10</xref>).</p></tp:treatment-sec><tp:treatment-sec sec-type="Gall." id="SECID0E6RBG"><title>Gall.</title><p>Galls are monolocular and form clusters of 50–60 galls on twigs of host plant. Galls are covered with very dense resinous white hairs, which become brown at the terminal of the galls as galls mature. Individual galls straight and cylindrical (Fig. <xref ref-type="fig" rid="F3">14</xref>), but not curved or strongly tapering in distal half as in <italic><tp:taxon-name><tp:taxon-name-part taxon-name-part-type="genus" reg="Andricus">A.</tp:taxon-name-part><tp:taxon-name-part taxon-name-part-type="species" reg="mairei">mairei</tp:taxon-name-part></tp:taxon-name></italic> (Fig. <xref ref-type="fig" rid="F3">15</xref>).</p><fig id="F3" position="float" orientation="portrait"><object-id xmlns:xlink="http://www.w3.org/1999/xlink" content-type="doi" xlink:type="simple">10.3897/zookeys.1134.89267.figures14-15</object-id><object-id xmlns:xlink="http://www.w3.org/1999/xlink" content-type="arpha" xlink:type="simple">BDF186E9-BC12-58FA-95D7-FD59F656C05C</object-id><label>Figures 14, 15.</label><caption><p>Galls on <italic><tp:taxon-name><tp:taxon-name-part taxon-name-part-type="genus" reg="Quercus">Quercus</tp:taxon-name-part><tp:taxon-name-part taxon-name-part-type="species" reg="serrata">serrata</tp:taxon-name-part></tp:taxon-name></italic><bold>14</bold><italic><tp:taxon-name><tp:taxon-name-part taxon-name-part-type="genus" reg="Andricus">Andricus</tp:taxon-name-part><tp:taxon-name-part taxon-name-part-type="species" reg="elodeoides">elodeoides</tp:taxon-name-part></tp:taxon-name></italic> sp. nov. <bold>15</bold><italic><tp:taxon-name><tp:taxon-name-part taxon-name-part-type="genus" reg="Andricus">Andricus</tp:taxon-name-part><tp:taxon-name-part taxon-name-part-type="species" reg="mairei">mairei</tp:taxon-name-part></tp:taxon-name></italic>.</p></caption><graphic xmlns:xlink="http://www.w3.org/1999/xlink" xlink:href="zookeys-1134-052_article-89267__-g003.jpg" position="float" orientation="portrait" xlink:type="simple" id="oo_779001.jpg"><uri content-type="original_file" xlink:type="simple">https://binary.pensoft.net/fig/779001</uri></graphic></fig></tp:treatment-sec><tp:treatment-sec sec-type="biology" id="SECID0EKUBG"><title>Biology.</title><p>All specimens emerged from galls collected from <italic><tp:taxon-name><tp:taxon-name-part taxon-name-part-type="genus" reg="Quercus">Quercus</tp:taxon-name-part><tp:taxon-name-part taxon-name-part-type="species" reg="serrata">serrata</tp:taxon-name-part></tp:taxon-name></italic>. The adults of the new species appeared in early to mid-May (which overlaps with the emergence period of <italic><tp:taxon-name><tp:taxon-name-part taxon-name-part-type="genus" reg="Andricus">A.</tp:taxon-name-part><tp:taxon-name-part taxon-name-part-type="species" reg="mairei">mairei</tp:taxon-name-part></tp:taxon-name></italic>). Populations were extremely female-biased at 95.5–97.8% (while that of <italic><tp:taxon-name><tp:taxon-name-part taxon-name-part-type="genus" reg="Andricus">A.</tp:taxon-name-part><tp:taxon-name-part taxon-name-part-type="species" reg="mairei">mairei</tp:taxon-name-part></tp:taxon-name></italic> were 5.4–43.5%) (Table <xref ref-type="table" rid="T1">1</xref>).</p></tp:treatment-sec><tp:treatment-sec sec-type="distribution" id="SECID0EVVBG"><title>Distribution.</title><p>The new species is currently known from China in several provinces in the middle to lower reaches of the Yangtze River, including Henan (Xinyang), Anhui (Jinzhai, Shucheng, and Taihu), Hubei (Wuhan), Hunan (Changsha and Shaoyang), and Zhejiang (Suichang and Qingyuan).</p></tp:treatment-sec><tp:treatment-sec><!--Section generated to contain objects referenced in tp:taxon-treatment.--><table-wrap id="T1" position="float" orientation="portrait"><label>Table 1.</label><caption><p>Collection information, female ratio and <italic><tp:taxon-name><tp:taxon-name-part taxon-name-part-type="genus" reg="Wolbachia">Wolbachia</tp:taxon-name-part></tp:taxon-name></italic> infection in <italic><tp:taxon-name><tp:taxon-name-part taxon-name-part-type="genus" reg="Andricus">A.</tp:taxon-name-part><tp:taxon-name-part taxon-name-part-type="species" reg="elodeoides">elodeoides</tp:taxon-name-part></tp:taxon-name></italic> sp. nov. and <italic><tp:taxon-name><tp:taxon-name-part taxon-name-part-type="genus" reg="Andricus">A.</tp:taxon-name-part><tp:taxon-name-part taxon-name-part-type="species" reg="mairei">mairei</tp:taxon-name-part></tp:taxon-name></italic>.</p></caption><table id="TID0EKIBG" rules="all"><tbody><tr><th rowspan="1" colspan="1">Location(code)</th><th rowspan="1" colspan="1">Coordinates</th><th rowspan="1" colspan="1">Date of gall collection</th><th rowspan="1" colspan="1">Date of adult emergence</th><th rowspan="1" colspan="1">Insect species</th><th rowspan="1" colspan="1">Female: male</th><th rowspan="1" colspan="1"><italic><tp:taxon-name><tp:taxon-name-part taxon-name-part-type="genus" reg="Wolbachia">Wolbachia</tp:taxon-name-part></tp:taxon-name></italic> infect frequency (%)</th></tr><tr><td rowspan="2" colspan="1">Xinyang, Henan (XY)</td><td rowspan="2" colspan="1">
                  <named-content xmlns:xlink="http://www.w3.org/1999/xlink" content-type="dwc:verbatimCoordinates" xlink:type="simple">
                    <named-content content-type="geo-json" specific-use="{&#34;type&#34;:&#34;Point&#34;,&#34;coordinates&#34;:[113.883333,32.033333]}" id="NCID0EDAAE" xlink:type="simple">32°02'N, 113°53'E</named-content>
                  </named-content>
                </td><td rowspan="2" colspan="1">May, 2012</td><td rowspan="2" colspan="1">May, 2012</td><td rowspan="1" colspan="1">
                  <italic>
                    <tp:taxon-name><tp:taxon-name-part taxon-name-part-type="genus" reg="Andricus">A.</tp:taxon-name-part><tp:taxon-name-part taxon-name-part-type="species" reg="mairei">mairei</tp:taxon-name-part></tp:taxon-name>
                  </italic>
                </td><td rowspan="1" colspan="1">8: 46 (14.8%*)</td><td rowspan="1" colspan="1">100 (20)<sup>†</sup></td></tr><tr><td rowspan="1" colspan="1">
                  <italic>
                    <tp:taxon-name><tp:taxon-name-part taxon-name-part-type="genus" reg="Andricus">A.</tp:taxon-name-part><tp:taxon-name-part taxon-name-part-type="species" reg="elodeoides">elodeoides</tp:taxon-name-part></tp:taxon-name>
                  </italic>
                </td><td rowspan="1" colspan="1">64: 2 (97.0%)</td><td rowspan="1" colspan="1">0 (20)</td></tr><tr><td rowspan="12" colspan="1">Jinzhai, Anhui (JZ)</td><td rowspan="12" colspan="1">
                  <named-content xmlns:xlink="http://www.w3.org/1999/xlink" content-type="dwc:verbatimCoordinates" xlink:type="simple">
                    <named-content content-type="geo-json" specific-use="{&#34;type&#34;:&#34;Point&#34;,&#34;coordinates&#34;:[115.966667,31.633333]}" id="NCID0EGCAE" xlink:type="simple">31°38'N, 115°58'E</named-content>
                  </named-content>
                </td><td rowspan="2" colspan="1">May, 2014</td><td rowspan="2" colspan="1">May, 2014</td><td rowspan="1" colspan="1">
                  <italic>
                    <tp:taxon-name><tp:taxon-name-part taxon-name-part-type="genus" reg="Andricus">A.</tp:taxon-name-part><tp:taxon-name-part taxon-name-part-type="species" reg="mairei">mairei</tp:taxon-name-part></tp:taxon-name>
                  </italic>
                </td><td rowspan="1" colspan="1">64: 318 (16.8%)</td><td rowspan="1" colspan="1">100 (20)</td></tr><tr><td rowspan="1" colspan="1">
                  <italic>
                    <tp:taxon-name><tp:taxon-name-part taxon-name-part-type="genus" reg="Andricus">A.</tp:taxon-name-part><tp:taxon-name-part taxon-name-part-type="species" reg="elodeoides">elodeoides</tp:taxon-name-part></tp:taxon-name>
                  </italic>
                </td><td rowspan="1" colspan="1">224: 5 (97.8%)</td><td rowspan="1" colspan="1">0 (40)</td></tr><tr><td rowspan="2" colspan="1">May, 2015</td><td rowspan="2" colspan="1">May, 2015</td><td rowspan="1" colspan="1">
                  <italic>
                    <tp:taxon-name><tp:taxon-name-part taxon-name-part-type="genus" reg="Andricus">A.</tp:taxon-name-part><tp:taxon-name-part taxon-name-part-type="species" reg="mairei">mairei</tp:taxon-name-part></tp:taxon-name>
                  </italic>
                </td><td rowspan="1" colspan="1">12: 63 (16.0%)</td><td rowspan="1" colspan="1">100 (20)</td></tr><tr><td rowspan="1" colspan="1">
                  <italic>
                    <tp:taxon-name><tp:taxon-name-part taxon-name-part-type="genus" reg="Andricus">A.</tp:taxon-name-part><tp:taxon-name-part taxon-name-part-type="species" reg="elodeoides">elodeoides</tp:taxon-name-part></tp:taxon-name>
                  </italic>
                </td><td rowspan="1" colspan="1">78: 2 (97.5%)</td><td rowspan="1" colspan="1">0 (20)</td></tr><tr><td rowspan="2" colspan="1">May, 2016</td><td rowspan="2" colspan="1">May, 2016</td><td rowspan="1" colspan="1">
                  <italic>
                    <tp:taxon-name><tp:taxon-name-part taxon-name-part-type="genus" reg="Andricus">A.</tp:taxon-name-part><tp:taxon-name-part taxon-name-part-type="species" reg="mairei">mairei</tp:taxon-name-part></tp:taxon-name>
                  </italic>
                </td><td rowspan="1" colspan="1">19: 213 (8.2%)</td><td rowspan="1" colspan="1">100 (20)</td></tr><tr><td rowspan="1" colspan="1">
                  <italic>
                    <tp:taxon-name><tp:taxon-name-part taxon-name-part-type="genus" reg="Andricus">A.</tp:taxon-name-part><tp:taxon-name-part taxon-name-part-type="species" reg="elodeoides">elodeoides</tp:taxon-name-part></tp:taxon-name>
                  </italic>
                </td><td rowspan="1" colspan="1">86: 3 (96.6%)</td><td rowspan="1" colspan="1">0 (20)</td></tr><tr><td rowspan="2" colspan="1">May, 2017</td><td rowspan="2" colspan="1">May, 2017</td><td rowspan="1" colspan="1">
                  <italic>
                    <tp:taxon-name><tp:taxon-name-part taxon-name-part-type="genus" reg="Andricus">A.</tp:taxon-name-part><tp:taxon-name-part taxon-name-part-type="species" reg="mairei">mairei</tp:taxon-name-part></tp:taxon-name>
                  </italic>
                </td><td rowspan="1" colspan="1">9: 43 (17.3%)</td><td rowspan="1" colspan="1">100 (20)</td></tr><tr><td rowspan="1" colspan="1">
                  <italic>
                    <tp:taxon-name><tp:taxon-name-part taxon-name-part-type="genus" reg="Andricus">A.</tp:taxon-name-part><tp:taxon-name-part taxon-name-part-type="species" reg="elodeoides">elodeoides</tp:taxon-name-part></tp:taxon-name>
                  </italic>
                </td><td rowspan="1" colspan="1">123: 4 (96.9%)</td><td rowspan="1" colspan="1">0 (20)</td></tr><tr><td rowspan="2" colspan="1">May, 2018</td><td rowspan="2" colspan="1">May, 2018</td><td rowspan="1" colspan="1">
                  <italic>
                    <tp:taxon-name><tp:taxon-name-part taxon-name-part-type="genus" reg="Andricus">A.</tp:taxon-name-part><tp:taxon-name-part taxon-name-part-type="species" reg="mairei">mairei</tp:taxon-name-part></tp:taxon-name>
                  </italic>
                </td><td rowspan="1" colspan="1">29: 512 (5.4%)</td><td rowspan="1" colspan="1">–</td></tr><tr><td rowspan="1" colspan="1">
                  <italic>
                    <tp:taxon-name><tp:taxon-name-part taxon-name-part-type="genus" reg="Andricus">A.</tp:taxon-name-part><tp:taxon-name-part taxon-name-part-type="species" reg="elodeoides">elodeoides</tp:taxon-name-part></tp:taxon-name>
                  </italic>
                </td><td rowspan="1" colspan="1">128: 6 (95.5%)</td><td rowspan="1" colspan="1">–</td></tr><tr><td rowspan="2" colspan="1">May, 2019</td><td rowspan="2" colspan="1">May, 2019</td><td rowspan="1" colspan="1">
                  <italic>
                    <tp:taxon-name><tp:taxon-name-part taxon-name-part-type="genus" reg="Andricus">A.</tp:taxon-name-part><tp:taxon-name-part taxon-name-part-type="species" reg="mairei">mairei</tp:taxon-name-part></tp:taxon-name>
                  </italic>
                </td><td rowspan="1" colspan="1">46: 612 (7.0%)</td><td rowspan="1" colspan="1">–</td></tr><tr><td rowspan="1" colspan="1">
                  <italic>
                    <tp:taxon-name><tp:taxon-name-part taxon-name-part-type="genus" reg="Andricus">A.</tp:taxon-name-part><tp:taxon-name-part taxon-name-part-type="species" reg="elodeoides">elodeoides</tp:taxon-name-part></tp:taxon-name>
                  </italic>
                </td><td rowspan="1" colspan="1">224: 8 (96.6%)</td><td rowspan="1" colspan="1">–</td></tr><tr><td rowspan="8" colspan="1">Shucheng, Anhui (SHC)</td><td rowspan="8" colspan="1">
                  <named-content xmlns:xlink="http://www.w3.org/1999/xlink" content-type="dwc:verbatimCoordinates" xlink:type="simple">
                    <named-content content-type="geo-json" specific-use="{&#34;type&#34;:&#34;Point&#34;,&#34;coordinates&#34;:[116.066667,31.350000]}" id="NCID0EBMAE" xlink:type="simple">31°21'N, 116°04'E</named-content>
                  </named-content>
                </td><td rowspan="2" colspan="1">May, 2016</td><td rowspan="2" colspan="1">May, 2016</td><td rowspan="1" colspan="1">
                  <italic>
                    <tp:taxon-name><tp:taxon-name-part taxon-name-part-type="genus" reg="Andricus">A.</tp:taxon-name-part><tp:taxon-name-part taxon-name-part-type="species" reg="mairei">mairei</tp:taxon-name-part></tp:taxon-name>
                  </italic>
                </td><td rowspan="1" colspan="1">34: 104 (24.6%)</td><td rowspan="1" colspan="1">100 (20)</td></tr><tr><td rowspan="1" colspan="1">
                  <italic>
                    <tp:taxon-name><tp:taxon-name-part taxon-name-part-type="genus" reg="Andricus">A.</tp:taxon-name-part><tp:taxon-name-part taxon-name-part-type="species" reg="elodeoides">elodeoides</tp:taxon-name-part></tp:taxon-name>
                  </italic>
                </td><td rowspan="1" colspan="1">426: 13 (97.0%)</td><td rowspan="1" colspan="1">0 (40)</td></tr><tr><td rowspan="2" colspan="1">May, 2017</td><td rowspan="2" colspan="1">May, 2017</td><td rowspan="1" colspan="1">
                  <italic>
                    <tp:taxon-name><tp:taxon-name-part taxon-name-part-type="genus" reg="Andricus">A.</tp:taxon-name-part><tp:taxon-name-part taxon-name-part-type="species" reg="mairei">mairei</tp:taxon-name-part></tp:taxon-name>
                  </italic>
                </td><td rowspan="1" colspan="1">6: 46 (11.5%)</td><td rowspan="1" colspan="1">100 (20)</td></tr><tr><td rowspan="1" colspan="1">
                  <italic>
                    <tp:taxon-name><tp:taxon-name-part taxon-name-part-type="genus" reg="Andricus">A.</tp:taxon-name-part><tp:taxon-name-part taxon-name-part-type="species" reg="elodeoides">elodeoides</tp:taxon-name-part></tp:taxon-name>
                  </italic>
                </td><td rowspan="1" colspan="1">91: 2 (97.8%)</td><td rowspan="1" colspan="1">0 (20)</td></tr><tr><td rowspan="2" colspan="1">May, 2018</td><td rowspan="2" colspan="1">May, 2018</td><td rowspan="1" colspan="1">
                  <italic>
                    <tp:taxon-name><tp:taxon-name-part taxon-name-part-type="genus" reg="Andricus">A.</tp:taxon-name-part><tp:taxon-name-part taxon-name-part-type="species" reg="mairei">mairei</tp:taxon-name-part></tp:taxon-name>
                  </italic>
                </td><td rowspan="1" colspan="1">16: 65 (19.8%)</td><td rowspan="1" colspan="1">100 (20)</td></tr><tr><td rowspan="1" colspan="1">
                  <italic>
                    <tp:taxon-name><tp:taxon-name-part taxon-name-part-type="genus" reg="Andricus">A.</tp:taxon-name-part><tp:taxon-name-part taxon-name-part-type="species" reg="elodeoides">elodeoides</tp:taxon-name-part></tp:taxon-name>
                  </italic>
                </td><td rowspan="1" colspan="1">73: 3 (96.1%)</td><td rowspan="1" colspan="1">0 (20)</td></tr><tr><td rowspan="2" colspan="1">May, 2019</td><td rowspan="2" colspan="1">May, 2019</td><td rowspan="1" colspan="1">
                  <italic>
                    <tp:taxon-name><tp:taxon-name-part taxon-name-part-type="genus" reg="Andricus">A.</tp:taxon-name-part><tp:taxon-name-part taxon-name-part-type="species" reg="mairei">mairei</tp:taxon-name-part></tp:taxon-name>
                  </italic>
                </td><td rowspan="1" colspan="1">9: 56 (13.8%)</td><td rowspan="1" colspan="1">100 (20)</td></tr><tr><td rowspan="1" colspan="1">
                  <italic>
                    <tp:taxon-name><tp:taxon-name-part taxon-name-part-type="genus" reg="Andricus">A.</tp:taxon-name-part><tp:taxon-name-part taxon-name-part-type="species" reg="elodeoides">elodeoides</tp:taxon-name-part></tp:taxon-name>
                  </italic>
                </td><td rowspan="1" colspan="1">129: 6 (95.6%)</td><td rowspan="1" colspan="1">0 (20)</td></tr><tr><td rowspan="2" colspan="1">Taihu, Anhui (TH)</td><td rowspan="2" colspan="1">
                  <named-content xmlns:xlink="http://www.w3.org/1999/xlink" content-type="dwc:verbatimCoordinates" xlink:type="simple">
                    <named-content content-type="geo-json" specific-use="{&#34;type&#34;:&#34;Point&#34;,&#34;coordinates&#34;:[116.066667,30.566667]}" id="NCID0EYSAE" xlink:type="simple">30°34'N, 116°04'E</named-content>
                  </named-content>
                </td><td rowspan="2" colspan="1">May, 2016</td><td rowspan="2" colspan="1">May, 2016</td><td rowspan="1" colspan="1">
                  <italic>
                    <tp:taxon-name><tp:taxon-name-part taxon-name-part-type="genus" reg="Andricus">A.</tp:taxon-name-part><tp:taxon-name-part taxon-name-part-type="species" reg="mairei">mairei</tp:taxon-name-part></tp:taxon-name>
                  </italic>
                </td><td rowspan="1" colspan="1">12: 32 (27.3%)</td><td rowspan="1" colspan="1">100 (20)</td></tr><tr><td rowspan="1" colspan="1">
                  <italic>
                    <tp:taxon-name><tp:taxon-name-part taxon-name-part-type="genus" reg="Andricus">A.</tp:taxon-name-part><tp:taxon-name-part taxon-name-part-type="species" reg="elodeoides">elodeoides</tp:taxon-name-part></tp:taxon-name>
                  </italic>
                </td><td rowspan="1" colspan="1">94: 3 (96.9%)</td><td rowspan="1" colspan="1">0 (40)</td></tr><tr><td rowspan="2" colspan="1">Wuhan, Hubei (WH)</td><td rowspan="2" colspan="1">
                  <named-content xmlns:xlink="http://www.w3.org/1999/xlink" content-type="dwc:verbatimCoordinates" xlink:type="simple">
                    <named-content content-type="geo-json" specific-use="{&#34;type&#34;:&#34;Point&#34;,&#34;coordinates&#34;:[114.516667,30.516667]}" id="NCID0EZUAE" xlink:type="simple">30°31'N, 114°31'E</named-content>
                  </named-content>
                </td><td rowspan="2" colspan="1">May, 2014</td><td rowspan="2" colspan="1">May, 2014</td><td rowspan="1" colspan="1">
                  <italic>
                    <tp:taxon-name><tp:taxon-name-part taxon-name-part-type="genus" reg="Andricus">A.</tp:taxon-name-part><tp:taxon-name-part taxon-name-part-type="species" reg="mairei">mairei</tp:taxon-name-part></tp:taxon-name>
                  </italic>
                </td><td rowspan="1" colspan="1">8: 12 (40.0%)</td><td rowspan="1" colspan="1">100 (20)</td></tr><tr><td rowspan="1" colspan="1">
                  <italic>
                    <tp:taxon-name><tp:taxon-name-part taxon-name-part-type="genus" reg="Andricus">A.</tp:taxon-name-part><tp:taxon-name-part taxon-name-part-type="species" reg="elodeoides">elodeoides</tp:taxon-name-part></tp:taxon-name>
                  </italic>
                </td><td rowspan="1" colspan="1">166: 6 (96.5%)</td><td rowspan="1" colspan="1">0 (40)</td></tr><tr><td rowspan="3" colspan="1">Changsha, Hunan CS)</td><td rowspan="3" colspan="1">
                  <named-content xmlns:xlink="http://www.w3.org/1999/xlink" content-type="dwc:verbatimCoordinates" xlink:type="simple">
                    <named-content content-type="geo-json" specific-use="{&#34;type&#34;:&#34;Point&#34;,&#34;coordinates&#34;:[113.116667,28.416667]}" id="NCID0E1WAE" xlink:type="simple">28°25'N, 113°07'E</named-content>
                  </named-content>
                </td><td rowspan="1" colspan="1">May, 2016</td><td rowspan="1" colspan="1">May, 2016</td><td rowspan="1" colspan="1">
                  <italic>
                    <tp:taxon-name><tp:taxon-name-part taxon-name-part-type="genus" reg="Andricus">A.</tp:taxon-name-part><tp:taxon-name-part taxon-name-part-type="species" reg="mairei">mairei</tp:taxon-name-part></tp:taxon-name>
                  </italic>
                </td><td rowspan="1" colspan="1">102: 136 (42.9%)</td><td rowspan="1" colspan="1">100 (20)</td></tr><tr><td rowspan="1" colspan="1">May, 2017</td><td rowspan="1" colspan="1">May, 2017</td><td rowspan="1" colspan="1">
                  <italic>
                    <tp:taxon-name><tp:taxon-name-part taxon-name-part-type="genus" reg="Andricus">A.</tp:taxon-name-part><tp:taxon-name-part taxon-name-part-type="species" reg="mairei">mairei</tp:taxon-name-part></tp:taxon-name>
                  </italic>
                </td><td rowspan="1" colspan="1">258: 349 (42.9%)</td><td rowspan="1" colspan="1">–</td></tr><tr><td rowspan="1" colspan="1">May, 2018</td><td rowspan="1" colspan="1">May, 2018</td><td rowspan="1" colspan="1">
                  <italic>
                    <tp:taxon-name><tp:taxon-name-part taxon-name-part-type="genus" reg="Andricus">A.</tp:taxon-name-part><tp:taxon-name-part taxon-name-part-type="species" reg="mairei">mairei</tp:taxon-name-part></tp:taxon-name>
                  </italic>
                </td><td rowspan="1" colspan="1">121: 157 (43.5%)</td><td rowspan="1" colspan="1">–</td></tr><tr><td rowspan="2" colspan="1">Suichang, Zhejiang (SUC)</td><td rowspan="2" colspan="1">
                  <named-content xmlns:xlink="http://www.w3.org/1999/xlink" content-type="dwc:verbatimCoordinates" xlink:type="simple">
                    <named-content content-type="geo-json" specific-use="{&#34;type&#34;:&#34;Point&#34;,&#34;coordinates&#34;:[119.316667,28.616667]}" id="NCID0E4ZAE" xlink:type="simple">28°37'N, 119°19'E</named-content>
                  </named-content>
                </td><td rowspan="2" colspan="1">April, 2018</td><td rowspan="2" colspan="1">May, 2018</td><td rowspan="1" colspan="1">
                  <italic>
                    <tp:taxon-name><tp:taxon-name-part taxon-name-part-type="genus" reg="Andricus">A.</tp:taxon-name-part><tp:taxon-name-part taxon-name-part-type="species" reg="elodeoides">elodeoides</tp:taxon-name-part></tp:taxon-name>
                  </italic>
                </td><td rowspan="1" colspan="1">79: 2 (97.5%)</td><td rowspan="1" colspan="1">0 (30)</td></tr><tr><td rowspan="1" colspan="1">
                  <italic>
                    <tp:taxon-name><tp:taxon-name-part taxon-name-part-type="genus" reg="Andricus">A.</tp:taxon-name-part><tp:taxon-name-part taxon-name-part-type="species" reg="mairei">mairei</tp:taxon-name-part></tp:taxon-name>
                  </italic>
                </td><td rowspan="1" colspan="1">124: 987 (11.2%)</td><td rowspan="1" colspan="1">100 (20)</td></tr><tr><td rowspan="2" colspan="1">Qingyuan, Zhejiang (QY)</td><td rowspan="2" colspan="1">
                  <named-content xmlns:xlink="http://www.w3.org/1999/xlink" content-type="dwc:verbatimCoordinates" xlink:type="simple">
                    <named-content content-type="geo-json" specific-use="{&#34;type&#34;:&#34;Point&#34;,&#34;coordinates&#34;:[119.250000,27.733333]}" id="NCID0E52AE" xlink:type="simple">27°44'N, 119°15'E</named-content>
                  </named-content>
                </td><td rowspan="2" colspan="1">April, 2018</td><td rowspan="2" colspan="1">May, 2018</td><td rowspan="1" colspan="1">
                  <italic>
                    <tp:taxon-name><tp:taxon-name-part taxon-name-part-type="genus" reg="Andricus">A.</tp:taxon-name-part><tp:taxon-name-part taxon-name-part-type="species" reg="elodeoides">elodeoides</tp:taxon-name-part></tp:taxon-name>
                  </italic>
                </td><td rowspan="1" colspan="1">76: 3 (96.2%)</td><td rowspan="1" colspan="1">0 (20)</td></tr><tr><td rowspan="1" colspan="1">
                  <italic>
                    <tp:taxon-name><tp:taxon-name-part taxon-name-part-type="genus" reg="Andricus">A.</tp:taxon-name-part><tp:taxon-name-part taxon-name-part-type="species" reg="mairei">mairei</tp:taxon-name-part></tp:taxon-name>
                  </italic>
                </td><td rowspan="1" colspan="1">23: 245 (8.6%)</td><td rowspan="1" colspan="1">100 (20)</td></tr><tr><td rowspan="1" colspan="1">Zhenghe, Fujian (ZH)</td><td rowspan="1" colspan="1">
                  <named-content xmlns:xlink="http://www.w3.org/1999/xlink" content-type="dwc:verbatimCoordinates" xlink:type="simple">
                    <named-content content-type="geo-json" specific-use="{&#34;type&#34;:&#34;Point&#34;,&#34;coordinates&#34;:[118.033333,27.383333]}" id="NCID0E64AE" xlink:type="simple">27°23'N, 118°2'E</named-content>
                  </named-content>
                </td><td rowspan="1" colspan="1">April, 2018</td><td rowspan="1" colspan="1">May, 2018</td><td rowspan="1" colspan="1">
                  <italic>
                    <tp:taxon-name><tp:taxon-name-part taxon-name-part-type="genus" reg="Andricus">A.</tp:taxon-name-part><tp:taxon-name-part taxon-name-part-type="species" reg="mairei">mairei</tp:taxon-name-part></tp:taxon-name>
                  </italic>
                </td><td rowspan="1" colspan="1">66: 568 (10.4%)</td><td rowspan="1" colspan="1">100 (20)</td></tr><tr><td rowspan="1" colspan="1">Zhouning, Fujian (ZN)</td><td rowspan="1" colspan="1">
                  <named-content xmlns:xlink="http://www.w3.org/1999/xlink" content-type="dwc:verbatimCoordinates" xlink:type="simple">
                    <named-content content-type="geo-json" specific-use="{&#34;type&#34;:&#34;Point&#34;,&#34;coordinates&#34;:[119.333333,27.216667]}" id="NCID0EK6AE" xlink:type="simple">27°13'N, 119°20'E</named-content>
                  </named-content>
                </td><td rowspan="1" colspan="1">April, 2018</td><td rowspan="1" colspan="1">May, 2018</td><td rowspan="1" colspan="1">
                  <italic>
                    <tp:taxon-name><tp:taxon-name-part taxon-name-part-type="genus" reg="Andricus">A.</tp:taxon-name-part><tp:taxon-name-part taxon-name-part-type="species" reg="mairei">mairei</tp:taxon-name-part></tp:taxon-name>
                  </italic>
                </td><td rowspan="1" colspan="1">13: 86 (13.1%)</td><td rowspan="1" colspan="1">100 (20)</td></tr><tr><td rowspan="1" colspan="1">Guiding, Guizhou (GD)</td><td rowspan="1" colspan="1">
                  <named-content xmlns:xlink="http://www.w3.org/1999/xlink" content-type="dwc:verbatimCoordinates" xlink:type="simple">
                    <named-content content-type="geo-json" specific-use="{&#34;type&#34;:&#34;Point&#34;,&#34;coordinates&#34;:[107.233333,26.616667]}" id="NCID0EWAAG" xlink:type="simple">26°37'N, 107°14'E</named-content>
                  </named-content>
                </td><td rowspan="1" colspan="1">May, 2017</td><td rowspan="1" colspan="1">Jun, 2017</td><td rowspan="1" colspan="1">
                  <italic>
                    <tp:taxon-name><tp:taxon-name-part taxon-name-part-type="genus" reg="Andricus">A.</tp:taxon-name-part><tp:taxon-name-part taxon-name-part-type="species" reg="mairei">mairei</tp:taxon-name-part></tp:taxon-name>
                  </italic>
                </td><td rowspan="1" colspan="1">6: 24 (20.0%)</td><td rowspan="1" colspan="1">100 (20)</td></tr><tr><td rowspan="1" colspan="1">Shaoguan, Guangdong (SG)</td><td rowspan="1" colspan="1">
                  <named-content xmlns:xlink="http://www.w3.org/1999/xlink" content-type="dwc:verbatimCoordinates" xlink:type="simple">
                    <named-content content-type="geo-json" specific-use="{&#34;type&#34;:&#34;Point&#34;,&#34;coordinates&#34;:[113.016667,24.983333]}" id="NCID0EBCAG" xlink:type="simple">24°59'N, 113°01'E</named-content>
                  </named-content>
                </td><td rowspan="1" colspan="1">April, 2017</td><td rowspan="1" colspan="1">May, 2017</td><td rowspan="1" colspan="1">
                  <italic>
                    <tp:taxon-name><tp:taxon-name-part taxon-name-part-type="genus" reg="Andricus">A.</tp:taxon-name-part><tp:taxon-name-part taxon-name-part-type="species" reg="mairei">mairei</tp:taxon-name-part></tp:taxon-name>
                  </italic>
                </td><td rowspan="1" colspan="1">34: 256 (11.7%)</td><td rowspan="1" colspan="1">100 (20)</td></tr></tbody></table><table-wrap-foot><fn><p>* Percentage of females; <sup>†</sup> The number in parentheses refers to the number of insect individuals screened.</p></fn></table-wrap-foot></table-wrap></tp:treatment-sec><ref-list><ref id="B13"><mixed-citation xmlns:xlink="http://www.w3.org/1999/xlink" xlink:type="simple"><person-group><name name-style="western"><surname>Kieffer</surname><given-names>JJ</given-names></name></person-group> (<year>1906</year>) <article-title>Description d’un genre nouveau et deux especes nouvelles.</article-title><source>Marcellia</source><volume>5</volume>: <fpage>101</fpage>–<lpage>110</lpage>.</mixed-citation></ref><ref id="B28"><mixed-citation xmlns:xlink="http://www.w3.org/1999/xlink" xlink:type="simple"><person-group><name name-style="western"><surname>Pujade-Villar</surname><given-names>J</given-names></name><name name-style="western"><surname>Wang</surname><given-names>YP</given-names></name><name name-style="western"><surname>Guo</surname><given-names>R</given-names></name><name name-style="western"><surname>Victor</surname><given-names>C</given-names></name><name name-style="western"><surname>Miquel</surname><given-names>A</given-names></name><name name-style="western"><surname>Melika</surname><given-names>G</given-names></name></person-group> (<year>2020</year>) <article-title>Current status of <italic><tp:taxon-name><tp:taxon-name-part taxon-name-part-type="genus">Andricus</tp:taxon-name-part><tp:taxon-name-part taxon-name-part-type="species">mairei</tp:taxon-name-part></tp:taxon-name></italic> (Kieffer), with synonymization of two species from China (<tp:taxon-name><tp:taxon-name-part taxon-name-part-type="order">Hymenoptera</tp:taxon-name-part></tp:taxon-name>: <tp:taxon-name><tp:taxon-name-part taxon-name-part-type="family">Cynipidae</tp:taxon-name-part></tp:taxon-name>).</article-title><source>Zootaxa</source><volume>4808</volume>(<issue>3</issue>): <fpage>507</fpage>–<lpage>525</lpage>. <ext-link xlink:type="simple" ext-link-type="doi" xlink:href="10.11646/zootaxa.4808.3.6">https://doi.org/10.11646/zootaxa.4808.3.6</ext-link></mixed-citation></ref></ref-list></tp:taxon-treatment>
